# Supplementary material for: A preliminary assessment of mercury, methylmercury and other potentially toxic elements in largemouth bass (Micropterus salmoides) from the Almadén mining district
Source: Environ Geochem Health. 2024 Dec 23;47(1):27. doi: 10.1007/s10653-024-02326-3 (PMC11666705; doi:10.1007/s10653-024-02326-3)
Supplement: Supplementary file 5 — Supplementary file5 (XLSX 15 kb) [file 10653_2024_2326_MOESM5_ESM.xlsx]

## Sheet: TABLE SUPPLEMENTARY
Site/N	X (UTM)/m	Y (UTM)/m	Weight (g)	Length (cm)	THg (μg g-1 ww)	THg (μg g-1dw)	%MeHg	Se (mg kg-1)	As (mg kg-1)	Pb (mg kg-1)	Zn (mg kg-1)	Sb (mg kg-1)	Cu (mg kg-1)	K index	Molar ratio Se/Hg	HBVse
PEE-01	354421	4.28793e+06	178	23.8	5272	19590	84.6	5.2	4.15	12.05	111.2	9.8	<LD	1.32035	0.674361	-78.958
PEE-02			228	24.5	4666	18840	83.8	6.5	2.5	13.4	86.5	10.25	13	1.55037	0.876509	-24.8302
PEE-03			198	23	4754	18320	82.9	7.2	4.4	9.6	126.1	6.75	13.9	1.62735	0.99846	-0.28144
PEE-04			440	30.3	6099	23840	85.4	10.7	4.3	11.6	154.75	14.5	<LD	1.5817	1.14025	31.2861
PEE-05			552	33.5	5246	24500	83.6	9.65	1.65	14.4	124.15	14.45	16.2	1.46827	1.00066	0.160307
PEE-06			420	29.8	7613	21500	86.7	11.35	7.2	8.5	155	18.6	<LD	1.58709	1.34116	63.829
PEE-07			14	11	3115	14480	88.5	3.65	2.9	14.15	150.05	9.1	12.9	1.05184	0.640395	-66.4911
PEE-08			18	9.6	5115	14040	89.4	4.2	4.2	15.35	144.5	7.85	23.15	2.03451	0.759987	-38.9023
PEE-09			11	6.9	4452	12400	86.2	2.5	4.55	14.9	147.2	6.55	<LD	3.34846	0.512203	-89.0221
PEE-10			194	23	5433	22360	86.6	8.4	4.1	10.25	145.25	15.35	18.35	1.59448	0.954402	-10.4081
PTH-01	350547	4.29129e+06	80	19.1	1162	3868	85.4	<LD	4.3	13.7	120.5	9.85	<LD	1.14813	-
PTH-02			179	24	1287	5621	87.6	3.05	2.4	15.25	162.45	10.95	16.2	1.29485	1.37851	18.3002
PTH-03			173	24.2	2058	9490	84.8	<LD	1.35	16.3	163.3	13.15	21.4	1.22067	-
PTH-04			232	25.5	1536	6260	86.9	3.65	2.6	14.6	179.2	15.5	<LD	1.39916	1.4813	25.159
PPA-01	346662	4.29174e+06	207	25.9	1660	5529	84	2.8	3.9	11.75	136.65	10.15	14	1.19144	1.28658	14.038
PPA-02			127	21.6	1076	4008	79.7	2.65	3.45	13.7	130.65	9.3	13.2	1.26021	1.67974	21.6666
PPA-03			135	21.4	1078	4050	82.3	2.6	3.6	12.4	122.1	10.65	14.95	1.3775	1.63096	20.5492
PPA-04			259	26.1	1195	3975	83.6	<LD	2.65	14.4	141.7	15	16	1.45673	-	-
PLC-01	346276	4.29035e+06	144	23.5	1352	3888	84.7	2.4	2.05	13.8	121.15	8.7	11.5	1.10958	1.57	18.036
PLC-02			162	24	781.1	5596	86.8	<LD	2.85	13.8	171.95	13.05	19.3	1.17188	-
PEC-01	345150	4.29009e+06	120	21	473.2	1933	87.2	<LD	3.5	13.8	196.65	13.35	14.85	1.29576	-
PEC-02			118	21.2	599.7	1656	84.3	<LD	3.4	14.65	171.5	8	<LD	1.23844	-
PEC-03			97	20	530.3	1919	86.7	2.45	4.25	11.65	146.45	10.7	9.6	1.2125	3.24351	28.079
PEC-04			90	19.5	604.8	2316	79.8	<LD	3.05	14.9	187.9	9.45	<LD	1.21378	-
PLP-01	340054	4.2893e+06	271	25.7	1163	4197	89.1	2.8	2.25	14.15	162.8	10.75	18.35	1.5965	1.6949	23.1167
PLP-02			353	27.4	970.4	3631	92.1	3.05	3.35	13.5	196.05	9.9	16	1.71602	2.13401	30.1452
PPM-01	331885	4.28614e+06	190	24	1056	2926	91.3	2.7	3.05	12.95	146.6	11	<LD	1.37442	2.3443	27.9725
PPM-02			238	25.5	932.2	2883	89.9	<LD	2.8	14.4	169.85	15.1	<LD	1.43535	-
